# Supplementary material for: MMP14 expression and collagen remodelling support uterine leiomyosarcoma aggressiveness
Source: Mol Oncol. 2023 Apr 28;18(4):850–65. doi: 10.1002/1878-0261.13440 (PMC10994236; doi:10.1002/1878-0261.13440)
Supplement: Supplementary file 2 — Table S1. Details of the tissue patient cohort. [file MOL2-18-850-s004.xlsx]

## Sheet: Sheet1
	Mean follow-up (monthhs)	Follow-up range (months)	cases for PSR	cases for RNAseq
MM	N/A	N/A	6	31
LM	N/A	N/A	10	28
LMS	28.8	1.5-118.1	16	20
Other Sarc	34.8	3.3-205.6	12	14
MM = normal myometrium
LM = uterine leiomyoma
LMS = uterine leiomyosarcoma
Oter Sarc = other uterine sarcomas (undifferentiated uterine sarcoma n = 2; low-grade endometrial stromal sarcoma n = 4; uterine adenosarcoma n = 5; PEComa n = 1)
PSR = picrosirius red
N/A = not applied or available
